# Supplementary material for: Multiomics Reveals the Key Microorganisms and Metabolites in the Resistance to Root Rot Disease of Paris polyphylla
Source: Genes (Basel). 2023 Dec 22;15(1):21. doi: 10.3390/genes15010021 (PMC10815090; doi:10.3390/genes15010021)
Supplement: Supplementary file 1 [file genes-15-00021-s001.zip]

Archive with 1 entries (1 files):
- genes-2719565-supplementary.pdf
